# Supplementary material for: Comparative Analysis of Citrus Species’ Flavonoid Metabolism, Gene Expression Profiling, and Their Antioxidant Capacity under Drought Stress
Source: Antioxidants (Basel). 2024 Sep 23;13(9):1149. doi: 10.3390/antiox13091149 (PMC11428974; doi:10.3390/antiox13091149)
Supplement: Supplementary file 1 [file antioxidants-13-01149-s001.zip › Supplementary File S2.xlsx]

## Sheet: Supplementary Table S1
Supplementary Table 1: Retention times (RT) and calibration curves of standards and raw flavonoids concentration (nmol/g) in root and leaves of SO and LO.																Flavonoids quantification formula: The integral peak area ratio of all detected citrus samples is substituted into the linear equation of the standard curve, for calculation. After further substitution into the calculation formula, the absolute content data of the substance in the actual sample is finally obtained, as described earlier (Chen et al., 2013). Note: the calculation formula has been c…
Compounds	Class	RT	Equation	r	Control SO Root (Mean Value)	DS SO Root (Mean Value)	Control LO Root (Mean Value)	DS LO Root (Mean Value)	Control SO leaf (Mean Value)	DS SO leaf (Mean Value)	Control LO leaf (Mean Value)	DS LO leaf (Mean Value)	Weighting	LLOQ	ULOQ
Hydroxysafflor yellow A	-	2.07	y = 1656.79826 x + 55.31816	0.99895	0.0421963	0.056616	0.0676327	0.060508	0.385396	2.50801	0.176823	0.211429	1 / x	5	2000
Deguelin	-	9.5	y = 9848.84667 x + 29416.79056	0.99644	N/A	N/A	0.195048	0.168278	N/A	N/A	N/A	N/A	1 / x	1	2000
Procyanidin B2	Anthocyanins	2.3	y = 568.70457 x + 34.08694	0.99888	0.170989	N/A	0.18681	N/A	0.090171	N/A	0.100092	N/A	1 / x	5	2000
Licochalcone E	Chalcones	7.89	y = 15622.50855 x + 4433.00848	0.99851	0.00246782	0.00384239	N/A	N/A	N/A	N/A	N/A	N/A	1 / x	1	2000
4-Hydroxychalcone	Chalcones	6.8	y = 26114.51304 x + 2963.74061	0.99979	N/A	N/A	N/A	0.00120901	N/A	N/A	N/A	N/A	1 / x	1	2000
Licochalcone C	Chalcones	8.12	y = 14435.73063 x + 3782.69761	0.99939	0.0349759	0.0492993	0.0167443	0.0158699	N/A	N/A	N/A	N/A	1 / x	1	2000
Benzylideneacetophenone	Chalcones	9.43	y = 8.72597e4 x + 16781.76422	0.9999	0.00864634	0.0224283	0.0373317	0.0283333	N/A	N/A	N/A	N/A	1 / x	1	2000
Trilobatin	Chalcones	3.61	y = 28836.75590 x - 6991.59931	0.99802	0.171576	0.355589	0.0708679	0.072549	N/A	N/A	N/A	0.0326984	1 / x	1	200
Isoliquiritigenin	Chalcones	5.73	y = 4.92961e4 x + 3373.83987	0.99994	0.00295455	0.00282771	0.00364198	0.00409352	N/A	N/A	N/A	N/A	1 / x	1	2000
Phloretin	Chalcones	4.91	y = 4.77779e4 x - 9920.06526	0.9993	0.00690236	N/A	N/A	N/A	N/A	N/A	N/A	N/A	1 / x	1	2000
Sieboldin	Chalcones	3.13	y = 5261.10220 x - 4988.75140	0.99246	N/A	N/A	0.289622	0.23201	0.133293	N/A	0.417808	0.201258	1 / x	20	2000
Naringenin chalcone	Chalcones	4.98	y = 16856.71642 x + 1386.35298	0.99982	0.731102	0.564807	0.419174	0.312816	0.118932	0.042479	0.00592147	0.00778928	1 / x	5	2000
(-)-Catechin	Flavanols	2.24	y = 1442.99400 x + 389.67797	0.99934	0.193685	0.212852	0.353007	N/A	N/A	N/A	N/A	N/A	1 / x	20	2000
(-)-Gallocatechin gallate	Flavanols	2.57	y = 789.17054 x + 418.29283	0.99061	0.275139	0.331431	0.248956	0.401984	N/A	N/A	N/A	N/A	1 / x	5	2000
(-)-Catechin gallate	Flavanols	2.94	y = 4963.90972 x - 1886.76721	0.99644	0.202714	0.270855	0.173081	0.197676	0.0447777	0.0470748	N/A	N/A	1 / x	1	2000
(-)-Epigallocatechin	Flavanols	2.01	y = 3591.02493 x + 4181.99966	0.99879	0.0127512	0.0384393	N/A	N/A	0.0546184	0.0262688	0.123425	0.120469	1 / x	5	2000
(-)-Epicatechin	Flavanols	2.47	y = 2459.52067 x - 1253.04103	0.99937	N/A	0.14079	0.126842	N/A	N/A	N/A	N/A	N/A	1 / x	10	2000
(-)-Gallocatechin	Flavanols	1.54	y = 4516.03332 x - 759.39135	0.99918	0.0406495	0.0610816	0.0729122	0.0331258	0.0306712	N/A	0.0737048	0.0640673	1 / x	10	2000
Bavachinin	Flavanones	9.93	y = 3.37491e4 x - 854.95011	0.99958	0.0255913	0.0228036	0.0153673	0.0152914	N/A	N/A	N/A	N/A	1 / x	1	2000
Bavachin	Flavanones	7.69	y = 6.30955e4 x + 1569.83589	0.99985	N/A	N/A	0.00122166	0.00193442	N/A	N/A	N/A	N/A	1 / x	1	2000
Isosakuranin	Flavanones	4.5	y = 13145.87538 x - 2461.01797	0.9991	N/A	0.0534398	N/A	N/A	N/A	N/A	N/A	N/A	1 / x	1	2000
Isosakuranetin	Flavanones	7.12	y = 12920.81549 x + 271.67282	0.99987	0.0883762	0.0477943	0.0292383	0.0256294	0.00240642	0.022082	0.0024079	0.629282	1 / x	1	2000
Liquiritigenin	Biflavonoids	5.69	y = 4.16798e4 x + 6499.97194	0.99932	0.00750788	0.0151025	0.00862431	0.00538435	N/A	N/A	N/A	N/A	1 / x	1	2000
Hesperidin	Flavanones	3.15	y = 12931.77472 x + 2501.92909	0.99738	0.148775	0.0161309	0.158927	0.0145256	6.41488	8.58197	93.7365	39.5889	1 / x	1	2000
Hesperetin	Flavanones	5.29	y = 3.45136e4 x + 1900.30766	0.99996	0.00510414	0.00130127	0.0048268	0.0130661	0.130108	0.0192471	0.0472667	0.0358915	1 / x	0.5	2000
Eriocitrin	Flavanones	2.74	y = 17532.89145 x - 1799.49114	0.9978	0.0652793	0.0464067	0.0188783	0.0124811	1.30135	4.67151	154.847	47.1459	1 / x	1	2000
Eriodictyol	Flavanones	4.18	y = 4550.56713 x - 1734.30662	0.99933	N/A	N/A	N/A	0.166873	0.160245	N/A	0.328683	0.17137	1 / x	5	2000
Narirutin	Flavanones	2.99	y = 16247.22837 x - 1296.17060	0.9998	0.0328856	0.017416	0.0159795	0.0195915	3.37812	13.7784	7.35458	4.89937	1 / x	1	2000
Silibinin	Flavanonols	4.73	y = 3234.29590 x - 321.54766	0.99921	0.0275725	0.0828723	0.0589009	0.0414291	0.0478462	0.043379	0.0526003	0.0372682	1 / x	10	2000
Taxifolin 7-O-rhamnoside	Flavanonols	2.68	y = 553.45382 x - 3904.94602	0.99182	N/A	N/A	N/A	N/A	1.06966	1.03879	1.62954	1.10295	1 / x	10	2000
Isoorientin	Flavone glycosides	2.56	y = 21612.78102 x + 1593.03568	0.99559	N/A	N/A	0.0302625	N/A	0.588283	1.18667	0.587105	0.686695	1 / x	5	2000
Vitexin	Flavone glycosides	2.81	y = 5.69540e4 x - 12486.38150	0.99727	0.0162381	0.0210415	N/A	N/A	0.193183	1.2402	0.611062	0.808985	1 / x	1	2000
3'-Methoxypuerarin	Flavone glycosides	2.4	y = 15023.45674 x + 2622.02085	0.99943	N/A	0.0138362	N/A	N/A	0.000997784	0.0248044	0.00678918	0.00720698	1 / x	1	2000
Orientin	Flavone glycosides	2.63	y = 20236.58790 x - 10551.19537	0.99251	N/A	N/A	0.0409177	N/A	0.117124	0.663943	2.16285	2.55294	1 / x	1	2000
Chrysosplenetin	Flavones	7.04	y = 3.79017e4 x + 5935.52047	0.99976	N/A	N/A	0.0361877	0.0131778	N/A	N/A	N/A	N/A	1 / x	1	2000
Luteolin	Flavones	4.22	y = 18298.50566 x + 3741.68481	0.99948	0.00725356	0.00659784	0.00950498	0.0148346	0.00727403	0.0422081	0.0519123	0.00656035	1 / x	5	2000
Linarin	Flavones	3.81	y = 35.26563 x - 581.20672	0.99245	N/A	N/A	3.61093	2.13644	N/A	N/A	N/A	N/A	1 / x	5	2000
Sakuranetin	Flavones	7.06	y = 4.27445e4 x + 2830.89240	0.99969	0.0122579	0.0147291	0.00162108	0.00110306	0.000687196	0.0019203	0.00345344	0.00546673	1 / x	1	2000
Diosmetin	Flavones	5.22	y = 7.82629e4 x + 9312.93803	0.99978	0.0034855	N/A	N/A	N/A	0.192145	0.199506	0.400463	0.298217	1 / x	1	2000
Apigenin 7-glucoside	Flavones	3.17	y = 24922.55356 x + 10075.82009	0.9999	0.0123631	N/A	N/A	N/A	N/A	0.429982	N/A	0.0214497	1 / x	1	2000
Jaceosidin	Flavones	5.34	y = 3.31399e4 x + 3067.26388	0.99978	0.0263565	0.0295141	0.0250039	0.102805	0.174328	0.238261	0.528455	0.266215	1 / x	1	2000
Diosmin	Flavones	3.08	y = 3.70536e4 x - 4780.78550	0.9992	0.0450565	0.0141709	0.0233927	0.0135302	102.798	105.108	211.137	188.441	1 / x	1	2000
Apigenin	Flavones	4.98	y = 12713.88532 x - 756.19109	0.99986	0.017905	0.0222991	0.0457373	0.0224523	0.163749	0.153246	0.0886213	0.051162	1 / x	5	2000
Apigenin-7-glucuronide	Flavones	3.19	y = 7764.49440 x - 536.53123	0.99897	1.1547	0.871739	0.101823	0.0714998	0.326426	0.280543	0.0841902	0.0844179	1 / x	1	2000
Wogonin	Flavones	6.95	y = 2745.17009 x + 349.62545	0.99948	N/A	N/A	N/A	0.00811607	0.0258218	0.0452239	0.032239	0.0290718	1 / x	10	2000
Eupatorin	Flavones	6.55	y = 7.74288e4 x + 12159.87301	0.99915	0.0399463	0.052878	0.0526426	0.0452916	5.50155	6.68434	6.33331	3.52659	1 / x	1	2000
5-O-Demethylnobiletin	Flavones	8.63	y = 1.43485e5 x + 4.09148e4	0.99958	0.0276762	0.0166821	0.0368755	0.0152246	123.267	124.701	99.8244	82.3174	1 / x	1	2000
Homoplantaginin	Flavones	3.23	y = 4.64092e4 x + 3024.27303	0.99942	N/A	N/A	0.00675328	N/A	0.144108	0.366018	0.903747	0.37397	1 / x	1	2000
Galangin	Flavones	7.26	y = 1762.75106 x + 444.83892	0.99804	0.13593	N/A	0.188481	0.185566	0.0590828	0.0613275	0.161978	0.0700193	1 / x	10	2000
Narcissin	Flavones	2.97	y = 24285.22180 x - 5030.49433	0.99884	0.0476168	N/A	0.0324421	0.0513727	47.8724	49.6182	30.4359	88.5801	1 / x	5	2000
Cynaroside	Flavones	2.88	y = 25915.27941 x + 2751.53771	0.99813	0.0268469	0.0178037	0.0342459	N/A	0.0994372	2.60034	0.199596	0.149612	1 / x	5	2000
Scutellarin	Flavones	2.87	y = 4213.01988 x + 1709.41040	0.9962	0.533089	0.332375	0.271636	0.217616	N/A	N/A	N/A	N/A	1 / x	1	2000
Nobiletin	Flavones	7.1	y = 4.05439e5 x + 3.01996e5	0.99463	0.0283065	0.00118169	0.0353471	N/A	46.1515	50.3603	26.3502	23.7617	1 / x	1	2000
Baimaside	Flavonols	2.51	y = 3.01299e4 x - 9294.51881	0.99932	0.082901	N/A	N/A	N/A	0.0714018	N/A	0.0577293	0.0718428	1 / x	1	2000
Quercimeritrin	Flavonols	2.84	y = 1262.66827 x + 3665.56751	0.99603	2.8189	2.88793	N/A	N/A	0.329085	N/A	N/A	N/A	1 / x	1	2000
Astragalin	Flavonols	3.09	y = 26569.61663 x + 5206.16224	0.998	0.019921	0.00957117	0.00847756	0.00633554	0.0332283	N/A	N/A	N/A	1 / x	1	2000
Rutin	Flavonols	2.74	y = 4.01514e4 x - 11812.44682	0.99699	0.0524607	0.0242005	0.0594701	0.0278276	1.45969	2.64686	55.0936	53.6595	1 / x	1	2000
Spiraeoside	Flavonols	3.18	y = 3.22786e4 x - 6831.95104	0.99765	0.0449576	0.056073	0.0398498	0.0275239	0.280663	0.35713	1.103	1.19667	1 / x	1	2000
Tiliroside	Flavonols	4.01	y = 5.07516e4 x - 5741.66653	0.99954	0.0120376	0.0100882	0.0110787	0.00638269	N/A	0.388408	0.028476	0.0571286	1 / x	0.5	2000
Quercitrin	Flavonols	3.14	y = 17884.29517 x - 7175.78110	0.99512	0.0580348	0.0673553	0.133499	0.0468042	0.0622116	0.034499	N/A	N/A	1 / x	1	2000
3,7,4'-Trihydroxyflavone	Flavonols	4.2	y = 209.89732 x + 2426.87207	0.99805	1.23503	2.52717	N/A	N/A	N/A	N/A	N/A	3.32931	1 / x	50	2000
Avicularin	Flavonols	3.09	y = 4.40745e4 x - 17715.64103	0.99611	0.0408238	0.0553975	N/A	N/A	N/A	N/A	N/A	N/A	1 / x	1	2000
Isorhamnetin 3-O-glucoside	Flavonols	3.13	y = 29069.36487 x - 4466.42695	0.99574	N/A	N/A	N/A	0.0121065	1.60297	4.86478	1.45998	3.44232	1 / x	1	2000
Typhaneoside	Flavonols	2.63	y = 7746.69288 x - 1832.87360	0.99957	0.0193513	N/A	N/A	N/A	2.42121	2.01726	15.6058	3.70585	1 / x	5	2000
Kaempferol 3-neohesperidoside	Flavonols	2.8	y = 17028.06345 x - 2318.09435	0.9993	0.0245174	N/A	N/A	N/A	35.7697	124.984	N/A	7.70311	1 / x	5	2000
Flavonol	Flavonols	8.34	y = 7831.44709 x - 8019.81928	0.99894	0.279387	0.314718	0.290144	0.196193	N/A	N/A	N/A	0.0891941	1 / x	20	2000
Miquelianin	Flavonols	2.88	y = 15566.53894 x - 7952.22892	0.99596	0.0879935	0.0617398	0.0715448	0.0685453	0.328063	0.316434	0.0654054	0.0774096	1 / x	5	2000
Icaritin	Flavonols	10.56	y = 11171.78777 x + 3435.89476	0.99851	0.08595	N/A	N/A	N/A	N/A	N/A	N/A	N/A	1 / x	5	2000
Afzelin	Flavonols	3.46	y = 3.35828e4 x + 3299.04594	0.99788	0.0108552	0.00605693	0.0206368	0.00707455	N/A	N/A	N/A	N/A	1 / x	1	2000
Isorhamnetin	Flavonols	5.3	y = 3.43764e4 x + 1499.01561	0.99855	0.00530571	0.0128809	0.0120642	0.00930022	0.149363	0.130538	0.220203	0.270999	1 / x	1	2000
Kaempferitrin	Flavonols	2.81	y = 10383.84237 x + 1676.58393	0.99892	0.0589086	0.0304476	0.0515246	0.0344113	N/A	N/A	N/A	N/A	1 / x	1	2000
Hyperoside	Flavonols	2.84	y = 38.79847 x + 1611.92140	0.99545	N/A	7.17682	N/A	N/A	104.053	67.2309	260.535	279.736	1 / x	1	2000
6''-O-Acetylglycitin	Isoflavanones	3.32	y = 5187.88386 x - 62.56165	0.99864	0.219119	0.144668	0.0538188	0.0198336	0.0588851	0.0491449	0.0900352	0.136966	1 / x	5	2000
Glabridin	Isoflavanones	8.84	y = 3.21966e4 x + 2311.72428	0.99997	0.000441246	0.000833452	N/A	0.000155449	N/A	N/A	N/A	N/A	1 / x	0.5	2000
2'-Hydroxydaidzein	Isoflavanones	3.54	y = 21986.67477 x + 9881.96265	0.99944	N/A	N/A	N/A	0.01197	N/A	0.00917008	N/A	N/A	1 / x	5	2000
Tectorigenin	Isoflavanones	5.14	y = 5352.12601 x + 1315.49283	0.9996	0.0214739	N/A	N/A	N/A	N/A	N/A	N/A	N/A	1 / x	5	2000
Daidzin	Isoflavanones	2.62	y = 4095.68295 x + 3459.58594	0.99648	0.132476	0.101786	0.0509879	0.0674235	N/A	N/A	N/A	N/A	1 / x	5	2000
Prunetin	Isoflavanones	7.36	y = 13065.82138 x + 2684.89791	0.99849	N/A	0.285712	0.286521	0.230168	N/A	N/A	N/A	N/A	1 / x	10	2000
Licoisoflavone A	Isoflavanones	8.1	y = 3.11656e4 x + 9026.94990	0.99793	N/A	N/A	9.40915e-05	N/A	N/A	N/A	N/A	N/A	1 / x	1	2000
Formononetin	Isoflavanones	5.98	y = 1.11029e5 x + 3533.76242	0.99986	0.00305283	0.00177294	0.00113369	0.00141422	0.000801373	0.000104782	0.00056002	0.000341145	1 / x	1	2000
7-Methoxyisoflavone	Isoflavanones	8.17	y = 2.22846e5 x + 5.62999e4	0.99794	N/A	N/A	0.00366909	0.00667628	N/A	N/A	0.00117338	0.00067722	1 / x	1	2000
Puerarin	Isoflavanones	2.33	y = 3.74438e4 x + 10111.05700	0.99969	N/A	N/A	0.00309903	0.00390288	0.0664781	0.0948818	0.0880716	0.0439427	1 / x	1	2000
Kurarinone	Other flavonoids	7.31	y = 14140.92564 x - 2421.02312	0.99836	0.0109468	N/A	N/A	0.00936716	0.00860987	N/A	0.00816563	0.00662612	1 / x	5	2000
Syringaldehyde	Phenonic acids	3.13	y = 668.93192 x + 6033.72501	0.99919	3.43217	N/A	N/A	5.90505	N/A	N/A	N/A	2.13371	1 / x	50	2000
Mangiferin	Xanthones	2.32	y = 14312.70208 x - 487.94456	0.99977	0.0363872	0.1672	0.0222728	0.0288474	0.0336974	0.0362982	0.0208654	0.0179316	1 / x	5	2000
					a: the calibration curve; ULOQ: Upper Limit of Quantification is 2000 for all compounds; LLOQ: Lower Limit of Quantification

## Sheet: Supplementary Table S3
Supplementary Table S3
Serial Number	Gene symbol	Encoded enzymes full name				Primer Sequence 5’ to 3’
1	PAL1	Phenylalanine ammonia-lyase (PAL)				F: ACATTGCCGGACTGCTCAC
						R: AACCCGAAACCCGCTTG
2	C4H	Cinnamate 4-hydroxylase (C4H)				F: ACTTACTCTTATGCCGAAACGC
						R: TGGAAGCTCCCATGAACGA
3	4CL	4-coumarate CoA ligase (4CL)				F: ACACCTCCCTTTACACTCTTACTG
						R: GCGTTGTCCGATGCCTA
4	TT4	TRANSPARENT TESTA 4				F: CTTTGTTCGGTGATGGTGCT
						R: CCGTCAGAGTCAGGGAGGAT
5	TT5	TRANSPARENT TESTA 5				F: GAGGATTGGAGATTGAAGGGAA
						R: ACACTCCTATCGCCGTGAACT
6	TT6	TRANSPARENT TESTA 6				F: TGGCGGATGCTGAGGAA
						R: GGGCATTCACAACGCACA
7	TT7	TRANSPARENT TESTA 7				F: CGTGCCCAAGTCCAACA
						R: AGCCCTTCGGAATATCGTAT
8	Actin					F: CCAAGCAGCATGAAGATCAA
						R: ATCTGCTGGAAGGTGCTGAG
